# Supplementary material for: Novel risk genes identified in a genome-wide association study for coronary artery disease in patients with type 1 diabetes
Source: Cardiovasc Diabetol. 2018 Apr 25;17:61. doi: 10.1186/s12933-018-0705-0 (PMC5916834; doi:10.1186/s12933-018-0705-0)
Supplement: Supplementary file 1 — Additional file 1: Table S1. Main design and sample characteristics of the discovery and replication studies. [file 12933_2018_705_MOESM1_ESM.xlsx]

## Sheet: Feuil1
Study name	Category	Number of cases	Number of controls	Years	Population origin	Inclusion	Number of diabetic nephropathy (Cases/Controls)	Case ascertainment	Mean age (SD)	Female (%)	Genotyping chip and version	Subject exclusion	SNP exclusion	SNP count prior to imputation	Imputation panel and software	SNP count post imputation	Statistical analyses
Genesis/Genediab	Discovery	85	1285	1994-2000	France	T1D diagnosed before 35 years of age and with diabetes duration > = 15 years	40/325	History of myocardial infarction or revascularization	40,7 (12,2)	47.4	Illunina HumanCore Exome 12v1	Unmatched sex, missing call rate >5%, outliers based on PCAs, high kinship	Missing call rate >1%; mitochondria and sexual chromosomes; HWE p-value<1E-05; MAF<0,1; r-square > 0,3 for imputed SNPs	267409	1000 Genomes phase 3v5, MaCH, mach2dat	12745478	Logistic model with additive effect. Age, sex, 4 first PCs and diabetic nephropathy as covariates.
Steno	Discovery	237	632	1993-2000	Denmark	T1D before 35 years old	177/251	History of CVD except stroke at baseline or during follow up	43,9 (11,1)	43	Illunina HumanCore Exome 12v1	Unmatched sex, missing call rate >5%, genetic duplicates, outliers based on PCAs, extreme heterozygocity	Missing call rate >5%; monomorphic SNPs; HWE p-value<1E-06; INFO value < 0,3 for imputed SNPs	286626	1000 Genomes phase 3v5, MaCH, Quicktest	11177883	Logistic model with additive effect. Age, sex, 2 first PCs and diabetic nephropathy as covariates.
UK-ROI	Discovery	112	1206	1996-2000	British isles	T1D before 31 years old	22/514	Angina, MI or coronary artery bypass graft	44,1 (11,1)	49.1	Illunina HumanCore Exome 12v1	Unmatched sex, missing call rate >5%, genetic duplicates, outliers based on PCAs, extreme heterozygosity	Mitochondrial and sex chromosomes, MAF <0.01; missing call rate >5%; monomorphic SNPs; HWE p-value<1E-08; < 0.29 for imputed SNPs	253271	1000 Genomes phase 3v5, MaCH, Plink 1.9	13863298	Logistic model with additive effect. Age, sex, PCs and diabetic nephropathy as covariates.
DCCT-EDIC	Replication	152	1152	1983-1989	United States	T1D subjects aged between 13 and 39 years and with diabetes duration >= 1 year	28/165	Any CVD event except stroke	27 (7)	47	Illumina Human 1M	Unmatched sex, missing call rate >2%, outliers based on PCAs	Missing call rate >2%; mitochondria and sex chromosomes; MAF<0.01; info > 0.8 for imputed SNPs	841366	1000 Genomes phase 3, IMPUTE2*, SNPTEST v2.5†	19210835	Logistic model with additive effect. Age, sex, duration of diabetes and PCs as covariates.
WESDR	Replication	202	392	1979-1980	United States (Wisconsin)	T1D individuals diagnosed <32 years of age and treated with insulin	137/192	Any CVD event except stroke	26 (11)	50	Illunina HumanOmni1-Quad	Unmatched sex, missing call rate >2%, outliers based on PCAs	Missing call rate >5%; mitochondria and sex chromosomes; MAF<0.01; info > 0.8 for imputed SNPs	861503	1000 Genomes phase 3, IMPUTE2, SNPTEST v2.5	12969212	Logistic model with additive effect. Age, sex, duration of diabetes and PCs as covariates.
CACTI	Replication	42	478	2000-2002	United States (Colorado)	T1D subjects with diabetes duration >10 years without CVD at baseline	15/57	Any CVD event except stroke	39 (9)	44	IlluminaHumanCore Exome v3	Unmatched sex, missing call rate >2%, outliers based on PCAs	Missing call rate >5%; mitochondria and sex chromosomes; MAF<0.01; info > 0.8 for imputed SNPs	522731	1000 Genomes phase 3, IMPUTE2, SNPTEST v2.5	14036939	Logistic model with additive effect. Age, sex, duration of diabetes and PCs as covariates.
EDC	Replication	139	289	1968-1988	United States (Pennsylvania)	childhood-onset (<17 years of age), T1D cases diagnosed or seen within 1 year of diagnosis	83/78	Any CVD event except stroke	27 (8)	48	Illunina HumanOmni1-Quad	Unmatched sex, missing call rate >2%, outliers based on PCAs	Missing call rate >5%; mitochondria and sex chromosomes; MAF<0.01; info > 0.8 for imputed SNPs	311840	1000 Genomes phase 3, MaCH, SNPTEST v2.5	12091401	Logistic model with additive effect. Age, sex, duration of diabetes and PCs as covariates.
GoKIND	Replication	50	301	2000-2003	United States	subjects with long-term (>10 years) T1D , diagnosed before 31 years old	0/0	Any CVD event except stroke	37 (9)	66	IlluminaHumanCore Exome v3	Unmatched sex, missing call rate >2%, outliers based on PCAs	Missing call rate >5%; mitochondria and sex chromosomes; MAF<0.01; info > 0.8 for imputed SNPs	330567	1000 Genomes phase 3, MaCH, SNPTEST v2.5	11876576	Logistic model with additive effect. Age, sex, duration of diabetes and PCs as covariates.
*J. Marchini and B. Howie (2010) Genotype imputation for genome-wide association studies. Nature Reviews Genetics
†J. Marchini, B. Howie, S. Myers, G. McVean, and P. Donnelly (2007) A new multipoint method for genome-wide association studies via imputation of genotypes. Nature Genetics 39: 906-913T
